# Supplementary material for: Diboronic-Acid-Based Electrochemical Sensor for Enzyme-Free Selective and Sensitive Glucose Detection
Source: Biosensors (Basel). 2023 Feb 9;13(2):248. doi: 10.3390/bios13020248 (PMC9954471; doi:10.3390/bios13020248)
Supplement: Supplementary file 1 [file biosensors-13-00248-s001.zip]

Archive with 1 entries (1 files):
- biosensors-2082189-supplementary.pdf
